# Supplementary material for: Within-host population dynamics of extensively drug-resistant Mycobacterium tuberculosis revealed by an over 3-year longitudinal study
Source: Evol Med Public Health. 2025 Jul 1;13(1):167–75. doi: 10.1093/emph/eoaf014 (PMC12409779; doi:10.1093/emph/eoaf014)
Supplement: TableS1_eoaf014 [file tables1_eoaf014.xlsx]

## Sheet: Sheet1
Supplementary Table 1. Phenotypic DST, genotypic DST and drug resistance mutation results in patient series isolates.
Patient	Isolates	RIF			INH			EMB			PZA		PAS			MFX			OFX			ETO			AMI			KAN			CPA		STR			CS			BDQ			CFZ			DLM			LZD
		pDST	gDST	DRM (frequency)	pDST	gDST	DRM (frequency)	pDST	gDST	DRM (frequency)	gDST	DRM (frequency)	pDST	gDST	DRM (frequency)	pDST	gDST	DRM (frequency)	pDST	gDST	DRM (frequency)	pDST	gDST	DRM (frequency)	pDST	gDST	DRM (frequency)	pDST	gDST	DRM (frequency)	gDST	DRM (frequency)	pDST	gDST	DRM (frequency)	pDST	gDST	DRM (frequency)	pDST	gDST	DRM (frequency)	pDST	gDST	DRM (frequency)	pDST	gDST	DRM (frequency)	pDST	gDST
A	2020.10.10	R	R	rpoB S450L (100%)	R	R	katG S315T (100%)	R	R	embB M306V (100%)	S	-	S	S	-	R	R	gyrA D94N (99.54%)	R	R	gyrA D94N (99.54%)	S	R	ethA D464fs (100%)	R	R	rrs 1401A>G (100%)	R	R	rrs 1401A>G (100%)	R	rrs 1401A>G (100%)	R	R	rpsL K43R (99.57%)	S	S	-	R	S	-	S	S	-	S	S	-	R	R
A	2021.02.04	R	R	rpoB S450L (100%)	R	R	katG S315T (99.83%)	R	R	embB M306V (99.83%)	S	-	S	S	-	R	R	gyrA D94N (100%)	R	R	gyrA D94N (100%)	S	R	ethA D464fs (100%)	R	R	rrs 1401A>G (100%)	R	R	rrs 1401A>G (100%)	R	rrs 1401A>G (100%)	R	R	rpsL K43R (99.84%)	S	S	-	R	S	-	S	S	-	S	S	-	R	R
A	2021.06.22	R	R	rpoB S450L (100%)	R	R	katG S315T (100%)	R	R	embB M306V (100%)	S	-	S	S	-	R	R	gyrA D94N (100%)	R	R	gyrA D94N (100%)	R	R	ethA D464fs (100%)	R	R	rrs 1401A>G (100%)	R	R	rrs 1401A>G (100%)	R	rrs 1401A>G (100%)	R	R	rpsL K43R (100%)	S	S	-	R	R	mmpR D47fs (91.26%)	R	R	mmpR D47fs (91.26%)	S	S	-	R	R
A	2021.10.15	R	R	rpoB S450L (100%)	R	R	katG S315T (99.87%)	R	R	embB M306V (99.86%)	S	-	S	S	-	R	R	gyrA D94N (100%)	R	R	gyrA D94N (100%)	R	R	ethA D464fs (100%)	R	R	rrs 1401A>G (99.83%)	R	R	rrs 1401A>G (99.83%)	R	rrs 1401A>G (99.83%)	R	R	rpsL K43R (99.86%)	S	S	-	R	R	mmpR D47fs (92.76%)	R	R	mmpR D47fs (92.76%)	S	S	-	R	R
A	2022.02.19	R	R	rpoB S450L (100%)	R	R	katG S315T (99.18%)	R	R	embB M306V (99.1%)	S	-	R	R	folC S150G (92.5%)	R	R	gyrA D94N (100%)	R	R	gyrA D94N (100%)	R	R	ethA D464fs (100%)	R	R	rrs 1401A>G (100%)	R	R	rrs 1401A>G (100%)	R	rrs 1401A>G (100%)	R	R	rpsL K43R (100%)	S	S	-	R	R	mmpR D47fs (9.85%), mmpR E49fs (82.85%)	R	R	mmpR D47fs (9.85%), mmpR E49fs (82.85%)	S	S	-	R	R
A	2022.09.22	R	R	rpoB S450L (100%)	R	R	katG S315T (100%)	R	R	embB M306V (100%)	S	-	R	R	folC S150G (34.25%)	R	R	gyrA D94N (99.7%)	R	R	gyrA D94N (99.7%)	R	R	ethA D464fs (100%)	R	R	rrs 1401A>G (100%)	R	R	rrs 1401A>G (100%)	R	rrs 1401A>G (100%)	R	R	rpsL K43R (100%)	S	S	-	R	R	mmpR D47fs (59.02%), mmpR E49fs (33.38%)	R	R	mmpR D47fs (59.02%), mmpR E49fs (33.38%)	S	S	-	R	R
A	2023.07.19	R	R	rpoB S450L (99.66%)	R	R	katG S315T (99.66%)	R	R	embB M306V (99.67%)	R	pncA L4W (10.98%)	R	R	folC S150G (28.38%)	R	R	gyrA D94N (100%)	R	R	gyrA D94N (100%)	R	R	ethA D464fs (100%)	R	R	rrs 1401A>G (100%)	R	R	rrs 1401A>G (100%)	R	rrs 1401A>G (100%)	R	R	rpsL K43R (99.66%)	S	S	-	R	R	mmpR D47fs (63.07%), mmpR E49fs (32.79%), atpE A63P (25.51%)	R	R	mmpR D47fs (63.07%), mmpR E49fs (32.79%)	S	S	-	R	R
A	2023.08.17	R	R	rpoB S450L (99.8%)	R	R	katG S315T (100%)	R	R	embB M306V (100%)	S	-	R	R	folC S150G (99.77%)	R	R	gyrA D94N (100%)	R	R	gyrA D94N (100%)	R	R	ethA D464fs (100%)	R	R	rrs 1401A>G (100%)	R	R	rrs 1401A>G (100%)	R	rrs 1401A>G (100%)	R	R	rpsL K43R (99.81%)	S	S	-	R	R	mmpR E49fs (90.24%), atpE A63P (99.59%)	R	R	mmpR E49fs (90.24%)	S	S	-	R	R
A	2023.09.07	R	R	rpoB S450L (100%)	R	R	katG S315T (100%)	R	R	embB M306V (100%)	S	-	R	R	folC S150G (100%)	R	R	gyrA D94N (98.38%)	R	R	gyrA D94N (98.38%)	R	R	ethA D464fs (100%)	R	R	rrs 1401A>G (100%)	R	R	rrs 1401A>G (100%)	R	rrs 1401A>G (100%)	R	R	rpsL K43R (100%)	S	S	-	R	R	mmpR E49fs (93.67%), atpE A63P (58.95%), atpE E61D (41.78%)	R	R	mmpR E49fs (93.67%)	S	S	-	R	R
A	2023.11.29	R	R	rpoB S450L (100%)	R	R	katG S315T (100%)	R	R	embB M306V (100%)	S	-	R	R	thyA large deletion (100%)	R	R	gyrA D94N (100%)	R	R	gyrA D94N (100%)	R	R	ethA D464fs (100%)	R	R	rrs 1401A>G (99.32%)	R	R	rrs 1401A>G (99.32%)	R	rrs 1401A>G (99.32%)	R	R	rpsL K43R (99.6%)	S	S	-	R	R	mmpR D47fs (91.26%)	R	R	mmpR D47fs (91.26%)	R	S	-	R	R
A	2024.03.01	R	R	rpoB S450L (100%)	R	R	katG S315T (100%)	R	R	embB M306V (99.1%)	S	-	R	R	thyA large deletion (100%)	R	R	gyrA D94N (100%)	R	R	gyrA D94N (100%)	R	R	ethA D464fs (100%)	R	R	rrs 1401A>G (99.17%)	R	R	rrs 1401A>G (99.17%)	R	rrs 1401A>G (99.17%)	R	R	rpsL K43R (100%)	S	S	-	R	R	mmpR D47fs (95.73%)	R	R	mmpR D47fs (95.73%)	R	S	-	R	R
A	2024.04.21	R	R	rpoB S450L (100%)	R	R	katG S315T (100%)	R	R	embB M306V (99.37%)	S	-	R	R	thyA large deletion (100%)	R	R	gyrA D94N (100%)	R	R	gyrA D94N (100%)	R	R	ethA D464fs (100%)	R	R	rrs 1401A>G (99.13%)	R	R	rrs 1401A>G (99.13%)	R	rrs 1401A>G (99.13%)	R	R	rpsL K43R (100%)	S	S	-	R	R	mmpR D47fs (95.07)	R	R	mmpR D47fs (95.07)	R	S	-	R	R
B	2018.04.02	R	R	rpoB S450L (100%)	R	R	katG S315T (100%)	S	S	-	R	pncA large deletion (100%)	S	S	-	R	R	gyrA D94A (99.42%), gyrB T500N (100%)	R	R	gyrA D94A (99.42%), gyrB T500N (100%)	R	R	ethA P28fs (100%)	S	S	-	S	S	-	S	-	S	R	gid G73E (99.49%)	S	S	-	S	S	-	S	S	-	S	S	-	R	R
B	2018.05.01	R	R	rpoB S450L (100%)	R	R	katG S315T (100%)	S	S	-	R	pncA large deletion (100%)	S	S	-	R	R	gyrA D94A (100%), gyrB T500N (100%)	R	R	gyrA D94A (100%), gyrB T500N (100%)	R	R	ethA P28fs (100%)	S	S	-	S	S	-	S	-	S	R	gid G73E (99.52%)	S	S	-	S	S	-	S	S	-	S	S	-	R	R
B	2018.06.11	R	R	rpoB S450L (100%)	R	R	katG S315T (100%)	S	S	-	R	pncA large deletion (100%)	S	S	-	R	R	gyrA D94A (99.63%), gyrB T500N (100%)	R	R	gyrA D94A (99.63%), gyrB T500N (100%)	R	R	ethA P28fs (100%)	S	S	-	S	S	-	S	-	S	R	gid G73E (100%)	S	S	-	S	S	-	S	S	-	S	S	-	R	R
B	2019.06.11	R	R	rpoB S450L (100%)	R	R	katG S315T (100%)	S	S	-	R	pncA large deletion (100%)	S	S	-	R	R	gyrA D94A (100%), gyrB T500N (100%)	R	R	gyrA D94A (100%), gyrB T500N (100%)	R	R	ethA P28fs (100%)	S	S	-	S	S	-	S	-	S	R	gid G73E (100%)	S	S	-	S	S	-	S	S	-	S	S	-	R	R
B	2019.08.08	R	R	rpoB S450L (100%)	R	R	katG S315T (99.52%)	S	S	-	R	pncA large deletion (100%)	S	S	-	R	R	gyrA D94A (99.18%), gyrB T500N (100%)	R	R	gyrA D94A (99.18%), gyrB T500N (100%)	R	R	ethA P28fs (100%)	S	S	-	S	S	-	S	-	S	R	gid G73E (100%)	S	S	-	S	S	-	S	S	-	S	S	-	R	R
B	2019.09.21	R	R	rpoB S450L (100%)	R	R	katG S315T (100%)	S	S	-	R	pncA large deletion (100%)	S	S	-	R	R	gyrA D94A (100%), gyrB T500N (100%)	R	R	gyrA D94A (100%), gyrB T500N (100%)	R	R	ethA P28fs (100%)	S	S	-	S	S	-	S	-	S	R	gid G73E (100%)	S	S	-	S	S	-	S	S	-	S	S	-	R	R
B	2019.11.01	R	R	rpoB S450L (100%)	R	R	katG S315T (100%)	S	S	-	R	pncA large deletion (100%)	S	S	-	R	R	gyrA D94A (100%), gyrB T500N (100%)	R	R	gyrA D94A (100%), gyrB T500N (100%)	R	R	ethA P28fs (100%)	S	S	-	S	S	-	S	-	S	R	gid G73E (100%)	S	S	-	S	S	-	S	S	-	S	S	-	R	R
B	2019.12.11	R	R	rpoB S450L (99.65%)	R	R	katG S315T (100%)	S	S	-	R	pncA large deletion (100%)	S	S	-	R	R	gyrA D94A (100%), gyrB T500N (100%)	R	R	gyrA D94A (100%), gyrB T500N (100%)	R	R	ethA P28fs (100%)	S	S	-	S	S	-	S	-	S	R	gid G73E (99.37%)	S	S	-	S	S	-	S	S	-	S	S	-	R	R
B	2020.01.30	R	R	rpoB S450L (99.71%)	R	R	katG S315T (99.72%)	S	S	-	R	pncA large deletion (100%)	S	S	-	R	R	gyrA D94A (100%), gyrB T500N (99.58%)	R	R	gyrA D94A (100%), gyrB T500N (99.58%)	R	R	ethA P28fs (100%)	S	S	-	S	S	-	S	-	S	R	gid G73E (100%)	S	S	-	S	S	-	S	S	-	S	S	-	R	R
B	2020.04.13	R	R	rpoB S450L (100%)	R	R	katG S315T (100%)	S	S	-	R	pncA large deletion (100%)	S	S	-	R	R	gyrA D94A (100%), gyrB T500N (100%)	R	R	gyrA D94A (100%), gyrB T500N (100%)	R	R	ethA P28fs (100%)	S	S	-	S	S	-	S	-	S	R	gid G73E (100%)	S	S	-	R	S	-	R	S	-	S	S	-	R	R
B	2020.07.11	R	R	rpoB S450L (99.76%)	R	R	katG S315T (100%)	S	S	-	R	pncA large deletion (100%)	S	S	-	R	R	gyrA D94A (100%), gyrB T500N (100%)	R	R	gyrA D94A (100%), gyrB T500N (100%)	R	R	ethA P28fs (100%)	S	S	-	S	S	-	S	-	S	R	gid G73E (100%)	S	S	-	R	S	-	R	S	-	S	S	-	R	R
B	2020.11.20	R	R	rpoB S450L (100%)	R	R	katG S315T (99.17%)	S	S	-	R	pncA large deletion (100%)	S	S	-	R	R	gyrA D94A (99.61%), gyrB T500N (100%)	R	R	gyrA D94A (99.61%), gyrB T500N (100%)	R	R	ethA P28fs (100%)	S	S	-	S	S	-	S	-	S	R	gid G73E (100%)	S	S	-	R	S	-	R	S	-	S	S	-	R	R
B	2021.01.13	R	R	rpoB S450L (100%)	R	R	katG S315T (100%)	S	S	-	R	pncA large deletion (100%)	S	S	-	R	R	gyrA D94A (99.62%), gyrB T500N (100%)	R	R	gyrA D94A (99.62%), gyrB T500N (100%)	R	R	ethA P28fs (100%)	S	S	-	S	S	-	S	-	S	R	gid G73E (98.57%)	S	S	-	R	S	-	R	S	-	S	S	-	R	R
B	2021.07.16	R	R	rpoB S450L (100%)	R	R	katG S315T (100%)	S	S	-	R	pncA large deletion (100%)	R	R	thyX −16C>T (82.93%)	R	R	gyrA D94A (100%), gyrB T500N (100%)	R	R	gyrA D94A (100%), gyrB T500N (100%)	R	R	ethA P28fs (100%)	S	S	-	S	S	-	S	-	S	R	gid G73E (100%)	S	S	-	R	S	-	R	S	-	S	S	-	R	R
B	2021.09.15	R	R	rpoB S450L (99.4%)	R	R	katG S315T (99.32%)	S	S	-	R	pncA large deletion (100%)	R	R	thyX −16C>T (99.13%)	R	R	gyrA D94A (99.73%), gyrB T500N (99.56%)	R	R	gyrA D94A (99.73%), gyrB T500N (99.56%)	R	R	ethA P28fs (100%)	S	S	-	S	S	-	S	-	S	R	gid G73E (99.75%)	S	S	-	R	S	-	R	S	-	S	S	-	R	R
B	2022.08.30	R	R	rpoB S450L (99.64%)	R	R	katG S315T (100%)	S	S	-	R	pncA large deletion (100%)	R	R	thyX −16C>T (92.05%), folC R49W (7.92%)	R	R	gyrA D94A (100%), gyrB T500N (100%)	R	R	gyrA D94A (100%), gyrB T500N (100%)	R	R	ethA P28fs (100%)	S	S	-	S	S	-	S	-	S	R	gid G73E (100%)	S	S	-	R	S	-	R	S	-	S	S	-	R	R
B	2023.01.17	R	R	rpoB S450L (100%)	R	R	katG S315T (100%)	S	S	-	R	pncA large deletion (100%)	R	R	thyX −16C>T (65.47%), folC R49W (32.44%)	R	R	gyrA D94A (100%), gyrB T500N (100%)	R	R	gyrA D94A (100%), gyrB T500N (100%)	R	R	ethA P28fs (100%)	S	S	-	S	S	-	S	-	S	R	gid G73E (100%)	S	S	-	R	S	-	R	S	-	S	S	-	R	R
B	2023.02.27	R	R	rpoB S450L (100%)	R	R	katG S315T (100%)	S	S	-	R	pncA large deletion (100%)	R	R	thyX −16C>T (91.14%), folC R49W (10.13%)	R	R	gyrA D94A (100%), gyrB T500N (100%)	R	R	gyrA D94A (100%), gyrB T500N (100%)	R	R	ethA P28fs (100%)	S	S	-	S	S	-	S	-	S	R	gid G73E (100%)	S	S	-	R	S	-	R	S	-	S	S	-	R	R
B	2023.08.13	R	R	rpoB S450L (100%)	R	R	katG S315T (100%)	S	S	-	R	pncA large deletion (100%)	R	R	thyX −16C>T (99.57%)	R	R	gyrA D94A (100%), gyrB T500N (100%)	R	R	gyrA D94A (100%), gyrB T500N (100%)	R	R	ethA P28fs (100%)	S	S	-	S	S	-	S	-	S	R	gid G73E (99.32%)	S	S	-	R	S	-	R	S	-	R	R	fbiD Q200stop (10.05%)	R	R
B	2024.01.20	R	R	rpoB S450L (100%)	R	R	katG S315T (100%)	S	S	-	R	pncA large deletion (100%)	R	R	thyX −16C>T (100%)	R	R	gyrA D94A (100%), gyrB T500N (100%)	R	R	gyrA D94A (100%), gyrB T500N (100%)	R	R	ethA P28fs (100%)	S	S	-	S	S	-	S	-	S	R	gid G73E (100%)	S	S	-	R	S	-	R	S	-	S	S	-	R	R
C	2018.09.21	R	R	rpoB S450L (100%)	R	R	katG S315T (100%)	R	R	embB M306I (99.68%)	R	pncA large deletion (100%)	S	S	-	R	R	gyrA D94N (100%)	R	R	gyrA D94N (100%)	S	S	-	S	S	-	S	S	-	S	-	R	R	rpsL K43R (99.72%)	S	S	-	S	S	-	S	S	-	S	S	-	R	R
C	2018.10.12	R	R	rpoB S450L (100%)	R	R	katG S315T (100%)	R	R	embB M306I (100%)	R	pncA large deletion (100%)	S	S	-	R	R	gyrA D94N (100%)	R	R	gyrA D94N (100%)	S	S	-	S	S	-	S	S	-	S	-	R	R	rpsL K43R (100%)	S	S	-	S	S	-	S	S	-	S	S	-	R	R
C	2018.10.25	R	R	rpoB S450L (100%)	R	R	katG S315T (100%)	R	R	embB M306I (100%)	R	pncA large deletion (100%)	S	S	-	R	R	gyrA D94N (100%)	R	R	gyrA D94N (100%)	S	S	-	S	S	-	S	S	-	S	-	R	R	rpsL K43R (100%)	S	S	-	S	S	-	S	S	-	S	S	-	R	R
C	2018.10.29	R	R	rpoB S450L (100%)	R	R	katG S315T (100%)	R	R	embB M306I (100%)	R	pncA large deletion (100%)	S	S	-	R	R	gyrA D94N (100%)	R	R	gyrA D94N (100%)	S	S	-	S	S	-	S	S	-	S	-	R	R	rpsL K43R (99.38%)	S	S	-	S	S	-	S	S	-	S	S	-	R	R
C	2018.11.23	R	R	rpoB S450L (99.54%)	R	R	katG S315T (100%)	R	R	embB M306I (100%)	R	pncA large deletion (100%)	S	S	-	R	R	gyrA D94N (100%)	R	R	gyrA D94N (100%)	S	S	-	S	S	-	S	S	-	S	-	R	R	rpsL K43R (98.92%)	S	S	-	S	S	-	S	S	-	S	S	-	R	R
C	2019.01.25	R	R	rpoB S450L (99.59%)	R	R	katG S315T (100%)	R	R	embB M306I (100%)	R	pncA large deletion (100%)	S	S	-	R	R	gyrA D94N (100%)	R	R	gyrA D94N (100%)	S	S	-	S	S	-	S	S	-	S	-	R	R	rpsL K43R (100%)	S	S	-	S	S	-	S	S	-	S	S	-	R	R
C	2019.03.01	R	R	rpoB S450L (100%)	R	R	katG S315T (99.62%)	R	R	embB M306I (100%)	R	pncA large deletion (100%)	S	S	-	R	R	gyrA D94N (100%)	R	R	gyrA D94N (100%)	S	S	-	S	S	-	S	S	-	S	-	R	R	rpsL K43R (99.68%)	S	S	-	S	S	-	S	S	-	S	S	-	R	R
C	2019.03.22	R	R	rpoB S450L (100%)	R	R	katG S315T (100%)	R	R	embB M306I (98.92%)	R	pncA large deletion (100%)	S	S	-	R	R	gyrA D94N (100%)	R	R	gyrA D94N (100%)	S	S	-	S	S	-	S	S	-	S	-	R	R	rpsL K43R (99.58%)	S	S	-	S	S	-	S	S	-	S	S	-	R	R
C	2019.04.26	R	R	rpoB S450L (99.59%)	R	R	katG S315T (100%)	R	R	embB M306I (100%)	R	pncA large deletion (100%)	S	S	-	R	R	gyrA D94N (100%)	R	R	gyrA D94N (100%)	S	S	-	S	S	-	S	S	-	S	-	R	R	rpsL K43R (99.66%)	S	S	-	S	S	-	S	S	-	S	S	-	R	R
C	2020.08.25	R	R	rpoB S450L (99.57%)	R	R	katG S315T (99.65%)	R	R	embB M306I (100%)	R	pncA large deletion (100%)	S	S	-	R	R	gyrA D94N (100%)	R	R	gyrA D94N (100%)	S	S	-	S	S	-	S	S	-	S	-	R	R	rpsL K43R (99.65%)	S	S	-	S	S	-	S	S	-	S	S	-	R	R
C	2023.08.17	R	R	rpoB S450L (99.68%)	R	R	katG S315T (100%)	R	R	embB M306I (100%)	R	pncA large deletion (100%)	S	S	-	R	R	gyrA D94N (100%)	R	R	gyrA D94N (100%)	S	S	-	S	S	-	S	S	-	S	-	R	R	rpsL K43R (100%)	S	S	-	R	R	mmpR G78fs (33.78%)	R	R	mmpR G78fs (33.78%)	S	S	-	R	R
Abbreviations: DST, drug susceptibility testing; pDST, phenotypic DST; gDST, genotypic DST; DRM, drug-resistant mutation; RIF, rifampicin; INH, isoniazid; EMB, ethambutol; PZA, pyrazinamide; PAS, Para-aminosalicylic acid; MFX, moxifloxacin; OFX, ofloxacin; ETO, ethionamide; AMI, amikacin; KAN, kanamycin; CPA, capreomycin; STR, streptomycin; CS, cycloserine; BDQ, bedaquiline; CFZ, clofazimine; DLM…
[truncated: 1 more columns]
